# Supplementary material for: Toxicity-Induced Discontinuation of Immune Checkpoint Inhibitors in Metastatic Urothelial Cancer: 6-Year Experience from a Specialized Uro-Oncology Center
Source: Cancers (Basel). 2024 Jun 18;16(12):2246. doi: 10.3390/cancers16122246 (PMC11201648; doi:10.3390/cancers16122246)
Supplement: Supplementary file 1 [file cancers-16-02246-s001.zip]

Archive with 1 entries (1 files):
- cancers-3006934-supplementary.pdf
